# Supplementary material for: Activation of the TRPML1 Ion Channel Induces Proton Secretion in the Human Gastric Parietal Cell Line HGT-1
Source: Int J Mol Sci. 2024 Aug 13;25(16):8829. doi: 10.3390/ijms25168829 (PMC11354443; doi:10.3390/ijms25168829)
Supplement: Supplementary file 1 [file ijms-25-08829-s001.zip]

Archive with 1 entries (1 files):
- ijms-3099439-supplementary.pdf
